# Supplementary material for: Estimating alcohol-related premature mortality in san francisco: use of population-attributable fractions from the global burden of disease study
Source: BMC Public Health. 2010 Nov 9;10:682. doi: 10.1186/1471-2458-10-682 (PMC3091581; doi:10.1186/1471-2458-10-682)
Supplement: Additional file 1 — alcohol_yll.zip. This is a mini-website, which provides supporting information. It is also posted at http://www.healthysf.org/alcohol_yll/. The website's pages were created from ten corresponding spreadsheets. [file 1471-2458-10-682-S1.ZIP]

Archive with 17 entries (14 files):
- alcohol_yll/
- alcohol_yll/.DS_Store
- alcohol_yll/asian_female_etoh.html
- alcohol_yll/asian_male_etoh.html
- alcohol_yll/black_females_etoh.html
- alcohol_yll/black_male_etoh.html
- alcohol_yll/index.html
- alcohol_yll/latina_female_etoh.html
- alcohol_yll/latino_male_etoh.html
- alcohol_yll/sf_female_etoh.html
- alcohol_yll/sf_male_etoh.html
- alcohol_yll/white_female_etoh.html
- alcohol_yll/white_male_etoh.html
- __MACOSX/
- __MACOSX/alcohol_yll/
- __MACOSX/alcohol_yll/._.DS_Store
- __MACOSX/alcohol_yll/._index.html
